# Supplementary material for: Mitochondrial ETF insufficiency drives neoplastic growth by selectively optimizing cancer bioenergetics
Source: eLife. 2026 May 5;14:RP106587. doi: 10.7554/eLife.106587 (PMC13143275; doi:10.7554/eLife.106587)
Supplement: Figure 1—figure supplement 1—source data 2. [file elife-106587-fig1-figsupp1-data2.zip]

Archive with 28 entries (22 files):
- Figure 1-figure supplement 1 - source data 2/
- Figure 1-figure supplement 1 - source data 2/.DS_Store
- __MACOSX/Figure 1-figure supplement 1 - source data 2/._.DS_Store
- Figure 1-figure supplement 1 - source data 2/Figure 1-figure supplement 1E - source data 2/
- Figure 1-figure supplement 1 - source data 2/Figure 1-figure supplement 1H - source data 2/
- Figure 1-figure supplement 1 - source data 2/Figure 1-figure supplement 1G - source data 2/
- Figure 1-figure supplement 1 - source data 2/Figure 1-figure supplement 1I - source data 2/
- Figure 1-figure supplement 1 - source data 2/Figure 1-figure supplement 1F - source data 2/
- Figure 1-figure supplement 1 - source data 2/Figure 1-figure supplement 1E - source data 2/Figure 1-figure supplement 1E - ETFDH.tif
- __MACOSX/Figure 1-figure supplement 1 - source data 2/Figure 1-figure supplement 1E - source data 2/._Figure 1-figure supplement 1E - ETFDH.tif
- Figure 1-figure supplement 1 - source data 2/Figure 1-figure supplement 1E - source data 2/Figure 1-figure supplement 1E - B_Actin.tif
- __MACOSX/Figure 1-figure supplement 1 - source data 2/Figure 1-figure supplement 1E - source data 2/._Figure 1-figure supplement 1E - B_Actin.tif
- Figure 1-figure supplement 1 - source data 2/Figure 1-figure supplement 1H - source data 2/Figure 1-figure supplement 1H - ETFDH.tif
- __MACOSX/Figure 1-figure supplement 1 - source data 2/Figure 1-figure supplement 1H - source data 2/._Figure 1-figure supplement 1H - ETFDH.tif
- Figure 1-figure supplement 1 - source data 2/Figure 1-figure supplement 1H - source data 2/Figure 1-figure supplement 1H - B_Actin.tif
- __MACOSX/Figure 1-figure supplement 1 - source data 2/Figure 1-figure supplement 1H - source data 2/._Figure 1-figure supplement 1H - B_Actin.tif
- Figure 1-figure supplement 1 - source data 2/Figure 1-figure supplement 1G - source data 2/Figure 1-figure supplement 1G - B_Actin.tif
- __MACOSX/Figure 1-figure supplement 1 - source data 2/Figure 1-figure supplement 1G - source data 2/._Figure 1-figure supplement 1G - B_Actin.tif
- Figure 1-figure supplement 1 - source data 2/Figure 1-figure supplement 1G - source data 2/Figure 1-figure supplement 1G - ETFDH.tif
- __MACOSX/Figure 1-figure supplement 1 - source data 2/Figure 1-figure supplement 1G - source data 2/._Figure 1-figure supplement 1G - ETFDH.tif
- Figure 1-figure supplement 1 - source data 2/Figure 1-figure supplement 1I - source data 2/Figure 1-figure supplement 1I - ETFDH.tif
- __MACOSX/Figure 1-figure supplement 1 - source data 2/Figure 1-figure supplement 1I - source data 2/._Figure 1-figure supplement 1I - ETFDH.tif
- Figure 1-figure supplement 1 - source data 2/Figure 1-figure supplement 1I - source data 2/Figure 1-figure supplement 1I - B_Actin.tif
- __MACOSX/Figure 1-figure supplement 1 - source data 2/Figure 1-figure supplement 1I - source data 2/._Figure 1-figure supplement 1I - B_Actin.tif
- Figure 1-figure supplement 1 - source data 2/Figure 1-figure supplement 1F - source data 2/Figure 1-figure supplement1F - B_Actin.tif
- __MACOSX/Figure 1-figure supplement 1 - source data 2/Figure 1-figure supplement 1F - source data 2/._Figure 1-figure supplement1F - B_Actin.tif
- Figure 1-figure supplement 1 - source data 2/Figure 1-figure supplement 1F - source data 2/Figure 1-figure supplement 1F - ETFDH.tif
- __MACOSX/Figure 1-figure supplement 1 - source data 2/Figure 1-figure supplement 1F - source data 2/._Figure 1-figure supplement 1F - ETFDH.tif
