# Supplementary material for: Mitochondrial ETF insufficiency drives neoplastic growth by selectively optimizing cancer bioenergetics
Source: eLife. 2026 May 5;14:RP106587. doi: 10.7554/eLife.106587 (PMC13143275; doi:10.7554/eLife.106587)
Supplement: Figure 3—source data 2. [file elife-106587-fig3-data2.zip]

Archive with 68 entries (63 files):
- Figure 3 - source data 2/
- Figure 3 - source data 2/Figure 3B - source data 2/
- Figure 3 - source data 2/.DS_Store
- __MACOSX/Figure 3 - source data 2/._.DS_Store
- Figure 3 - source data 2/Figure 3E - source data 2/
- Figure 3 - source data 2/Figure 3D - source data 2/
- Figure 3 - source data 2/Figure 3C - source data 2/
- Figure 3 - source data 2/Figure 3B - source data 2/Figure 3B - Puromycin.tif
- __MACOSX/Figure 3 - source data 2/Figure 3B - source data 2/._Figure 3B - Puromycin.tif
- Figure 3 - source data 2/Figure 3B - source data 2/Figure 3B - ETFDH.tif
- __MACOSX/Figure 3 - source data 2/Figure 3B - source data 2/._Figure 3B - ETFDH.tif
- Figure 3 - source data 2/Figure 3B - source data 2/Figure 3B - B_Actin.tif
- __MACOSX/Figure 3 - source data 2/Figure 3B - source data 2/._Figure 3B - B_Actin.tif
- Figure 3 - source data 2/Figure 3E - source data 2/Figure 3E - 4E-BP2.tif
- __MACOSX/Figure 3 - source data 2/Figure 3E - source data 2/._Figure 3E - 4E-BP2.tif
- Figure 3 - source data 2/Figure 3E - source data 2/Figure 3E - pS6.tif
- __MACOSX/Figure 3 - source data 2/Figure 3E - source data 2/._Figure 3E - pS6.tif
- Figure 3 - source data 2/Figure 3E - source data 2/Figure 3E - p4E-BP1.tif
- Figure 3 - source data 2/Figure 3E - source data 2/Figure 3E - 4E-BP1.tif
- __MACOSX/Figure 3 - source data 2/Figure 3E - source data 2/._Figure 3E - 4E-BP1.tif
- Figure 3 - source data 2/Figure 3E - source data 2/Figure 3E - S6.tif
- __MACOSX/Figure 3 - source data 2/Figure 3E - source data 2/._Figure 3E - S6.tif
- Figure 3 - source data 2/Figure 3E - source data 2/Figure 3E - ETFDH.tif
- __MACOSX/Figure 3 - source data 2/Figure 3E - source data 2/._Figure 3E - ETFDH.tif
- Figure 3 - source data 2/Figure 3E - source data 2/Figure 3E - B_Actin.tif
- __MACOSX/Figure 3 - source data 2/Figure 3E - source data 2/._Figure 3E - B_Actin.tif
- Figure 3 - source data 2/Figure 3D - source data 2/Figure 3D - NT2197 pS6.tif
- __MACOSX/Figure 3 - source data 2/Figure 3D - source data 2/._Figure 3D - NT2197 pS6.tif
- Figure 3 - source data 2/Figure 3D - source data 2/Figure 3D - NT2197 S6.tif
- __MACOSX/Figure 3 - source data 2/Figure 3D - source data 2/._Figure 3D - NT2197 S6.tif
- Figure 3 - source data 2/Figure 3D - source data 2/Figure 3D - NT2197 B_Actin.tif
- __MACOSX/Figure 3 - source data 2/Figure 3D - source data 2/._Figure 3D - NT2197 B_Actin.tif
- Figure 3 - source data 2/Figure 3D - source data 2/Figure 3D - HCT-116 S6.tif
- __MACOSX/Figure 3 - source data 2/Figure 3D - source data 2/._Figure 3D - HCT-116 S6.tif
- Figure 3 - source data 2/Figure 3D - source data 2/Figure 3D - HCT-116 ETFDH.tif
- __MACOSX/Figure 3 - source data 2/Figure 3D - source data 2/._Figure 3D - HCT-116 ETFDH.tif
- Figure 3 - source data 2/Figure 3D - source data 2/Figure 3D - NT2197 ETFDH.tif
- __MACOSX/Figure 3 - source data 2/Figure 3D - source data 2/._Figure 3D - NT2197 ETFDH.tif
- Figure 3 - source data 2/Figure 3D - source data 2/Figure 3D - HCT-116 pS6.tif
- __MACOSX/Figure 3 - source data 2/Figure 3D - source data 2/._Figure 3D - HCT-116 pS6.tif
- Figure 3 - source data 2/Figure 3D - source data 2/Figure 3D - HCT-116 B_Actin.tif
- __MACOSX/Figure 3 - source data 2/Figure 3D - source data 2/._Figure 3D - HCT-116 B_Actin.tif
- Figure 3 - source data 2/Figure 3C - source data 2/Figure 3C - HCT-116 B_Actin.tif
- __MACOSX/Figure 3 - source data 2/Figure 3C - source data 2/._Figure 3C - HCT-116 B_Actin.tif
- Figure 3 - source data 2/Figure 3C - source data 2/Figure 3C - NT2197 S6.tif
- __MACOSX/Figure 3 - source data 2/Figure 3C - source data 2/._Figure 3C - NT2197 S6.tif
- Figure 3 - source data 2/Figure 3C - source data 2/Figure 3C - NT2197 S6K.tif
- __MACOSX/Figure 3 - source data 2/Figure 3C - source data 2/._Figure 3C - NT2197 S6K.tif
- Figure 3 - source data 2/Figure 3C - source data 2/Figure 3C - HCT-116 pS6K.tif
- __MACOSX/Figure 3 - source data 2/Figure 3C - source data 2/._Figure 3C - HCT-116 pS6K.tif
- Figure 3 - source data 2/Figure 3C - source data 2/.DS_Store
- __MACOSX/Figure 3 - source data 2/Figure 3C - source data 2/._.DS_Store
- Figure 3 - source data 2/Figure 3C - source data 2/Figure 3C - HCT-116 S6K.tif
- __MACOSX/Figure 3 - source data 2/Figure 3C - source data 2/._Figure 3C - HCT-116 S6K.tif
- Figure 3 - source data 2/Figure 3C - source data 2/Figure 3C - HCT-116 ETFDH.tif
- __MACOSX/Figure 3 - source data 2/Figure 3C - source data 2/._Figure 3C - HCT-116 ETFDH.tif
- Figure 3 - source data 2/Figure 3C - source data 2/Figure 3C - NT2197 pS6K.tif
- __MACOSX/Figure 3 - source data 2/Figure 3C - source data 2/._Figure 3C - NT2197 pS6K.tif
- Figure 3 - source data 2/Figure 3C - source data 2/Figure 3C - HCT-116 S6.tif
- __MACOSX/Figure 3 - source data 2/Figure 3C - source data 2/._Figure 3C - HCT-116 S6.tif
- Figure 3 - source data 2/Figure 3C - source data 2/Figure 3C - NT2197 B_Actin.tif
- __MACOSX/Figure 3 - source data 2/Figure 3C - source data 2/._Figure 3C - NT2197 B_Actin.tif
- Figure 3 - source data 2/Figure 3C - source data 2/Figure 3C - HCT-116 pS6.tif
- __MACOSX/Figure 3 - source data 2/Figure 3C - source data 2/._Figure 3C - HCT-116 pS6.tif
- Figure 3 - source data 2/Figure 3C - source data 2/Figure 3C - NT2197 ETFDH.tif
- __MACOSX/Figure 3 - source data 2/Figure 3C - source data 2/._Figure 3C - NT2197 ETFDH.tif
- Figure 3 - source data 2/Figure 3C - source data 2/Figure 3C - NT2197 pS6.tif
- __MACOSX/Figure 3 - source data 2/Figure 3C - source data 2/._Figure 3C - NT2197 pS6.tif
