# Supplementary material for: Mitochondrial ETF insufficiency drives neoplastic growth by selectively optimizing cancer bioenergetics
Source: eLife. 2026 May 5;14:RP106587. doi: 10.7554/eLife.106587 (PMC13143275; doi:10.7554/eLife.106587)
Supplement: Figure 3—figure supplement 1—source data 2. [file elife-106587-fig3-figsupp1-data2.zip]

Archive with 58 entries (53 files):
- Figure 3-figure supplement 1  - source data 2/
- Figure 3-figure supplement 1  - source data 2/Figure 3-figure supplement 1A - source data 2/
- Figure 3-figure supplement 1  - source data 2/.DS_Store
- __MACOSX/Figure 3-figure supplement 1  - source data 2/._.DS_Store
- Figure 3-figure supplement 1  - source data 2/Figure 3-figure supplement 1H - source data 2/
- Figure 3-figure supplement 1  - source data 2/Figure 3-figure supplement 1B - source data 2/
- Figure 3-figure supplement 1  - source data 2/Figure 3-figure supplement 1D - source data 2/
- Figure 3-figure supplement 1  - source data 2/Figure 3-figure supplement 1A - source data 2/Figure 3-figure supplement 1A - B_Actin.tif
- __MACOSX/Figure 3-figure supplement 1  - source data 2/Figure 3-figure supplement 1A - source data 2/._Figure 3-figure supplement 1A - B_Actin.tif
- Figure 3-figure supplement 1  - source data 2/Figure 3-figure supplement 1A - source data 2/Figure 3-figure supplement 1A - pAMPK.tif
- __MACOSX/Figure 3-figure supplement 1  - source data 2/Figure 3-figure supplement 1A - source data 2/._Figure 3-figure supplement 1A - pAMPK.tif
- Figure 3-figure supplement 1  - source data 2/Figure 3-figure supplement 1A - source data 2/Figure 3-figure supplement 1A - AKT.tif
- __MACOSX/Figure 3-figure supplement 1  - source data 2/Figure 3-figure supplement 1A - source data 2/._Figure 3-figure supplement 1A - AKT.tif
- Figure 3-figure supplement 1  - source data 2/Figure 3-figure supplement 1A - source data 2/Figure 3-figure supplement 1A - pACC.tif
- __MACOSX/Figure 3-figure supplement 1  - source data 2/Figure 3-figure supplement 1A - source data 2/._Figure 3-figure supplement 1A - pACC.tif
- Figure 3-figure supplement 1  - source data 2/Figure 3-figure supplement 1A - source data 2/Figure 3-figure supplement 1A - ETFDH.tif
- __MACOSX/Figure 3-figure supplement 1  - source data 2/Figure 3-figure supplement 1A - source data 2/._Figure 3-figure supplement 1A - ETFDH.tif
- Figure 3-figure supplement 1  - source data 2/Figure 3-figure supplement 1A - source data 2/Figure 3-figure supplement 1A - pAKT.tif
- __MACOSX/Figure 3-figure supplement 1  - source data 2/Figure 3-figure supplement 1A - source data 2/._Figure 3-figure supplement 1A - pAKT.tif
- Figure 3-figure supplement 1  - source data 2/Figure 3-figure supplement 1A - source data 2/Figure 3-figure supplement 1A - ACC.tif
- __MACOSX/Figure 3-figure supplement 1  - source data 2/Figure 3-figure supplement 1A - source data 2/._Figure 3-figure supplement 1A - ACC.tif
- Figure 3-figure supplement 1  - source data 2/Figure 3-figure supplement 1A - source data 2/Figure 3-figure supplement 1A - AMPK.tif
- __MACOSX/Figure 3-figure supplement 1  - source data 2/Figure 3-figure supplement 1A - source data 2/._Figure 3-figure supplement 1A - AMPK.tif
- Figure 3-figure supplement 1  - source data 2/Figure 3-figure supplement 1H - source data 2/Figure 3-figure supplement 1H - B_Actin.tif
- __MACOSX/Figure 3-figure supplement 1  - source data 2/Figure 3-figure supplement 1H - source data 2/._Figure 3-figure supplement 1H - B_Actin.tif
- Figure 3-figure supplement 1  - source data 2/Figure 3-figure supplement 1H - source data 2/Figure 3-figure supplement 1H - ATF4.tif
- Figure 3-figure supplement 1  - source data 2/Figure 3-figure supplement 1H - source data 2/Figure 3-figure supplement 1H - ETFDH.tif
- Figure 3-figure supplement 1  - source data 2/Figure 3-figure supplement 1H - source data 2/Figure 3-figure supplement 1H - peIF2alpha.tif
- Figure 3-figure supplement 1  - source data 2/Figure 3-figure supplement 1H - source data 2/Figure 3-figure supplement 1H - eIF2alpha.tif
- Figure 3-figure supplement 1  - source data 2/Figure 3-figure supplement 1B - source data 2/Figure 3-figure supplement 1B - pS6K.tif
- __MACOSX/Figure 3-figure supplement 1  - source data 2/Figure 3-figure supplement 1B - source data 2/._Figure 3-figure supplement 1B - pS6K.tif
- Figure 3-figure supplement 1  - source data 2/Figure 3-figure supplement 1B - source data 2/Figure 3-figure supplement 1B - ETFDH.tif
- __MACOSX/Figure 3-figure supplement 1  - source data 2/Figure 3-figure supplement 1B - source data 2/._Figure 3-figure supplement 1B - ETFDH.tif
- Figure 3-figure supplement 1  - source data 2/Figure 3-figure supplement 1B - source data 2/Figure 3-figure supplement 1B - pAKT.tif
- __MACOSX/Figure 3-figure supplement 1  - source data 2/Figure 3-figure supplement 1B - source data 2/._Figure 3-figure supplement 1B - pAKT.tif
- Figure 3-figure supplement 1  - source data 2/Figure 3-figure supplement 1B - source data 2/Figure 3-figure supplement 1B - S6.tif
- __MACOSX/Figure 3-figure supplement 1  - source data 2/Figure 3-figure supplement 1B - source data 2/._Figure 3-figure supplement 1B - S6.tif
- Figure 3-figure supplement 1  - source data 2/Figure 3-figure supplement 1B - source data 2/Figure 3-figure supplement 1B - AMPK.tif
- __MACOSX/Figure 3-figure supplement 1  - source data 2/Figure 3-figure supplement 1B - source data 2/._Figure 3-figure supplement 1B - AMPK.tif
- Figure 3-figure supplement 1  - source data 2/Figure 3-figure supplement 1B - source data 2/Figure 3-figure supplement 1B - ACC.tif
- __MACOSX/Figure 3-figure supplement 1  - source data 2/Figure 3-figure supplement 1B - source data 2/._Figure 3-figure supplement 1B - ACC.tif
- Figure 3-figure supplement 1  - source data 2/Figure 3-figure supplement 1B - source data 2/Figure 3-figure supplement 1B - B_Actin.tif
- __MACOSX/Figure 3-figure supplement 1  - source data 2/Figure 3-figure supplement 1B - source data 2/._Figure 3-figure supplement 1B - B_Actin.tif
- Figure 3-figure supplement 1  - source data 2/Figure 3-figure supplement 1B - source data 2/Figure 3-figure supplement 1B - pAMPK.tif
- __MACOSX/Figure 3-figure supplement 1  - source data 2/Figure 3-figure supplement 1B - source data 2/._Figure 3-figure supplement 1B - pAMPK.tif
- Figure 3-figure supplement 1  - source data 2/Figure 3-figure supplement 1B - source data 2/Figure 3-figure supplement 1B - pS6.tif
- __MACOSX/Figure 3-figure supplement 1  - source data 2/Figure 3-figure supplement 1B - source data 2/._Figure 3-figure supplement 1B - pS6.tif
- Figure 3-figure supplement 1  - source data 2/Figure 3-figure supplement 1B - source data 2/Figure 3-figure supplement 1B - pACC.tif
- __MACOSX/Figure 3-figure supplement 1  - source data 2/Figure 3-figure supplement 1B - source data 2/._Figure 3-figure supplement 1B - pACC.tif
- Figure 3-figure supplement 1  - source data 2/Figure 3-figure supplement 1B - source data 2/Figure 3-figure supplement 1B - S6K.tif
- __MACOSX/Figure 3-figure supplement 1  - source data 2/Figure 3-figure supplement 1B - source data 2/._Figure 3-figure supplement 1B - S6K.tif
- Figure 3-figure supplement 1  - source data 2/Figure 3-figure supplement 1B - source data 2/Figure 3-figure supplement 1B - AKT.tif
- __MACOSX/Figure 3-figure supplement 1  - source data 2/Figure 3-figure supplement 1B - source data 2/._Figure 3-figure supplement 1B - AKT.tif
- Figure 3-figure supplement 1  - source data 2/Figure 3-figure supplement 1D - source data 2/Figure 3-figure supplement 1D - RICTOR.tif
- Figure 3-figure supplement 1  - source data 2/Figure 3-figure supplement 1D - source data 2/Figure 3-figure supplement 1D - ETFDH.tif
- Figure 3-figure supplement 1  - source data 2/Figure 3-figure supplement 1D - source data 2/Figure 3-figure supplement 1D - RAPTOR.tif
- Figure 3-figure supplement 1  - source data 2/Figure 3-figure supplement 1D - source data 2/Figure 3-figure supplement 1D - B_actin.tif
- __MACOSX/Figure 3-figure supplement 1  - source data 2/Figure 3-figure supplement 1D - source data 2/._Figure 3-figure supplement 1D - B_actin.tif
