# Supplementary material for: Mitochondrial ETF insufficiency drives neoplastic growth by selectively optimizing cancer bioenergetics
Source: eLife. 2026 May 5;14:RP106587. doi: 10.7554/eLife.106587 (PMC13143275; doi:10.7554/eLife.106587)
Supplement: Figure 4—source data 2. [file elife-106587-fig4-data2.zip]

Archive with 47 entries (41 files):
- Figure 4 - source data 2/
- Figure 4 - source data 2/.DS_Store
- __MACOSX/Figure 4 - source data 2/._.DS_Store
- Figure 4 - source data 2/Figure 4A - source data 2/
- Figure 4 - source data 2/Figure 4F - source data 2/
- Figure 4 - source data 2/Figure 4C - source data 2/
- Figure 4 - source data 2/Figure 4K - source data 2/
- Figure 4 - source data 2/Figure 4B - source data 2/
- Figure 4 - source data 2/Figure 4A - source data 2/Figure 4A - NT2197 ETFDH.tif
- Figure 4 - source data 2/Figure 4A - source data 2/Figure 4A - NT2197 p4E-BP1.tif
- Figure 4 - source data 2/Figure 4A - source data 2/Figure 4A - HCT-116 B_Actin.tif
- __MACOSX/Figure 4 - source data 2/Figure 4A - source data 2/._Figure 4A - HCT-116 B_Actin.tif
- Figure 4 - source data 2/Figure 4A - source data 2/Figure 4A - HCT-116 4E-BP2.tif
- Figure 4 - source data 2/Figure 4A - source data 2/Figure 4A - HCT-116 4E-BP1.tif
- Figure 4 - source data 2/Figure 4A - source data 2/Figure 4A - NT2197 B_Actin.tif
- __MACOSX/Figure 4 - source data 2/Figure 4A - source data 2/._Figure 4A - NT2197 B_Actin.tif
- Figure 4 - source data 2/Figure 4A - source data 2/Figure 4A - NT2197 4E-BP1.tif
- Figure 4 - source data 2/Figure 4A - source data 2/Figure 4A - HCT-116 ETFDH.tif
- Figure 4 - source data 2/Figure 4A - source data 2/Figure 4A - HCT-116 p4E-BP1.tif
- Figure 4 - source data 2/Figure 4A - source data 2/Figure 4A - NT2197 4E-BP2.tif
- Figure 4 - source data 2/Figure 4F - source data 2/Figure 4F - eIF4G1.tif
- Figure 4 - source data 2/Figure 4F - source data 2/Figure 4F - eIF4E.tif
- Figure 4 - source data 2/Figure 4F - source data 2/Figure 4F - 4E-BP1.tif
- Figure 4 - source data 2/Figure 4F - source data 2/Figure 4F - B_Actin.tif
- __MACOSX/Figure 4 - source data 2/Figure 4F - source data 2/._Figure 4F - B_Actin.tif
- Figure 4 - source data 2/Figure 4C - source data 2/Figure 4 - 4E-BP1.tiff
- Figure 4 - source data 2/Figure 4C - source data 2/Figure 4C - ETFDH.tif
- Figure 4 - source data 2/Figure 4C - source data 2/Figure 4 - AKT.tif
- Figure 4 - source data 2/Figure 4C - source data 2/Figure 4 - 4E-BP2.tif
- Figure 4 - source data 2/Figure 4K - source data 2/Figure 4K - TFAM.tif
- Figure 4 - source data 2/Figure 4K - source data 2/Figure 4K - B_Actin.tif
- __MACOSX/Figure 4 - source data 2/Figure 4K - source data 2/._Figure 4K - B_Actin.tif
- Figure 4 - source data 2/Figure 4K - source data 2/Figure 4K - ETFDH.tif
- Figure 4 - source data 2/Figure 4B - source data 2/Figure 4B - NT2197 B_Actin.tif
- __MACOSX/Figure 4 - source data 2/Figure 4B - source data 2/._Figure 4B - NT2197 B_Actin.tif
- Figure 4 - source data 2/Figure 4B - source data 2/Figure 4B - NT2197 ETFDH.tif
- __MACOSX/Figure 4 - source data 2/Figure 4B - source data 2/._Figure 4B - NT2197 ETFDH.tif
- Figure 4 - source data 2/Figure 4B - source data 2/Figure 4B - HCT-116 4E-BP1.tif
- __MACOSX/Figure 4 - source data 2/Figure 4B - source data 2/._Figure 4B - HCT-116 4E-BP1.tif
- Figure 4 - source data 2/Figure 4B - source data 2/Figure 4B - HCT-116 4E-BP2.tif
- Figure 4 - source data 2/Figure 4B - source data 2/Figure 4B - HCT-116 B_Actin.tif
- __MACOSX/Figure 4 - source data 2/Figure 4B - source data 2/._Figure 4B - HCT-116 B_Actin.tif
- Figure 4 - source data 2/Figure 4B - source data 2/Figure 4B - NT2197 4E-BP2.tif
- __MACOSX/Figure 4 - source data 2/Figure 4B - source data 2/._Figure 4B - NT2197 4E-BP2.tif
- Figure 4 - source data 2/Figure 4B - source data 2/Figure 4B - HCT-116 ETFDH.tif
- Figure 4 - source data 2/Figure 4B - source data 2/Figure 4B - NT2197 4E-BP1.tif
- __MACOSX/Figure 4 - source data 2/Figure 4B - source data 2/._Figure 4B - NT2197 4E-BP1.tif
