# Supplementary material for: Mitochondrial ETF insufficiency drives neoplastic growth by selectively optimizing cancer bioenergetics
Source: eLife. 2026 May 5;14:RP106587. doi: 10.7554/eLife.106587 (PMC13143275; doi:10.7554/eLife.106587)
Supplement: Figure 4—figure supplement 1—source data 2. [file elife-106587-fig4-figsupp1-data2.zip]

Archive with 28 entries (23 files):
- Figure 4-figure supplement 1  - source data 2/
- Figure 4-figure supplement 1  - source data 2/Figure 4-figure supplement 1A - source data 2/
- Figure 4-figure supplement 1  - source data 2/.DS_Store
- __MACOSX/Figure 4-figure supplement 1  - source data 2/._.DS_Store
- Figure 4-figure supplement 1  - source data 2/Figure 4-figure supplement 1G - source data 2/
- Figure 4-figure supplement 1  - source data 2/Figure 4-figure supplement 1B - source data 2/
- Figure 4-figure supplement 1  - source data 2/Figure 4-figure supplement 1C - source data 2/
- Figure 4-figure supplement 1  - source data 2/Figure 4-figure supplement 1A - source data 2/Figure 4-figure supplement 1A - ETFDH.tif
- Figure 4-figure supplement 1  - source data 2/Figure 4-figure supplement 1A - source data 2/Figure 4-figure supplement 1A - 4E-BP1.tif
- Figure 4-figure supplement 1  - source data 2/Figure 4-figure supplement 1A - source data 2/Figure 4-figure supplement 1A - B_Actin.tif
- __MACOSX/Figure 4-figure supplement 1  - source data 2/Figure 4-figure supplement 1A - source data 2/._Figure 4-figure supplement 1A - B_Actin.tif
- Figure 4-figure supplement 1  - source data 2/Figure 4-figure supplement 1G - source data 2/Figure 4-figure supplement 1G - p21.tif
- Figure 4-figure supplement 1  - source data 2/Figure 4-figure supplement 1G - source data 2/Figure 4-figure supplement 1G - ETFDH.tif
- Figure 4-figure supplement 1  - source data 2/Figure 4-figure supplement 1G - source data 2/Figure 4-figure supplement 1G - 4E-BP1.tif
- Figure 4-figure supplement 1  - source data 2/Figure 4-figure supplement 1G - source data 2/Figure 4-figure supplement 1G - B_Actin.tif
- __MACOSX/Figure 4-figure supplement 1  - source data 2/Figure 4-figure supplement 1G - source data 2/._Figure 4-figure supplement 1G - B_Actin.tif
- Figure 4-figure supplement 1  - source data 2/Figure 4-figure supplement 1B - source data 2/Figure 4-figure supplement 1B - B_Actin.tif
- __MACOSX/Figure 4-figure supplement 1  - source data 2/Figure 4-figure supplement 1B - source data 2/._Figure 4-figure supplement 1B - B_Actin.tif
- Figure 4-figure supplement 1  - source data 2/Figure 4-figure supplement 1B - source data 2/Figure 4-figure supplement 1B - ETFDH.tif
- Figure 4-figure supplement 1  - source data 2/Figure 4-figure supplement 1B - source data 2/Figure 4-figure supplement 1B - 4E-BP1.tif
- Figure 4-figure supplement 1  - source data 2/Figure 4-figure supplement 1B - source data 2/Figure 4-figure supplement 1B - 4E-BP2.tif
- Figure 4-figure supplement 1  - source data 2/Figure 4-figure supplement 1C - source data 2/Figure 4-figure supplement 1C - S6.tif
- __MACOSX/Figure 4-figure supplement 1  - source data 2/Figure 4-figure supplement 1C - source data 2/._Figure 4-figure supplement 1C - S6.tif
- Figure 4-figure supplement 1  - source data 2/Figure 4-figure supplement 1C - source data 2/Figure 4-figure supplement 1C - pS6.tif
- Figure 4-figure supplement 1  - source data 2/Figure 4-figure supplement 1C - source data 2/Figure 4-figure supplement 1C - 4E-BP1.tif
- Figure 4-figure supplement 1  - source data 2/Figure 4-figure supplement 1C - source data 2/Figure 4-figure supplement 1C - B_Actin.tif
- __MACOSX/Figure 4-figure supplement 1  - source data 2/Figure 4-figure supplement 1C - source data 2/._Figure 4-figure supplement 1C - B_Actin.tif
- Figure 4-figure supplement 1  - source data 2/Figure 4-figure supplement 1C - source data 2/Figure 4-figure supplement 1C - ETFDH.tif
