# Supplementary material for: Mitochondrial ETF insufficiency drives neoplastic growth by selectively optimizing cancer bioenergetics
Source: eLife. 2026 May 5;14:RP106587. doi: 10.7554/eLife.106587 (PMC13143275; doi:10.7554/eLife.106587)
Supplement: Figure 5—source data 2. [file elife-106587-fig5-data2.zip]

Archive with 33 entries (28 files):
- Figure 5 - source data 2/
- Figure 5 - source data 2/Figure 5A - source data 2/
- Figure 5 - source data 2/.DS_Store
- __MACOSX/Figure 5 - source data 2/._.DS_Store
- Figure 5 - source data 2/Figure 5G - source data 2/
- Figure 5 - source data 2/Figure 5H - source data 2/
- Figure 5 - source data 2/Figure 5B - source data 2/
- Figure 5 - source data 2/Figure 5A - source data 2/Figure 5A - NT2197 ETFDH.tif
- Figure 5 - source data 2/Figure 5A - source data 2/Figure 5A - HCT-116 4E-BP1.tif
- Figure 5 - source data 2/Figure 5A - source data 2/Figure 5A - NT2197 B_Actin.tif
- __MACOSX/Figure 5 - source data 2/Figure 5A - source data 2/._Figure 5A - NT2197 B_Actin.tif
- Figure 5 - source data 2/Figure 5A - source data 2/Figure 5A - HCT-116 B-Actin.tif
- __MACOSX/Figure 5 - source data 2/Figure 5A - source data 2/._Figure 5A - HCT-116 B-Actin.tif
- Figure 5 - source data 2/Figure 5A - source data 2/Figure 5A - NT2197 BCL-6.tiff
- Figure 5 - source data 2/Figure 5A - source data 2/Figure 5A - HCT-116 ETFDH.tif
- Figure 5 - source data 2/Figure 5A - source data 2/Figure 5A - NT2197 4E-BP1.tif
- Figure 5 - source data 2/Figure 5A - source data 2/Figure 5A - HCT-116 BCL-6.tif
- Figure 5 - source data 2/Figure 5G - source data 2/Figure 5G - 4E-BP1.tif
- Figure 5 - source data 2/Figure 5G - source data 2/Figure 5G - B_Actin.tif
- __MACOSX/Figure 5 - source data 2/Figure 5G - source data 2/._Figure 5G - B_Actin.tif
- Figure 5 - source data 2/Figure 5G - source data 2/Figure 5G - BCL-6.tif
- Figure 5 - source data 2/Figure 5H - source data 2/Figure 5H - BCL-6.tiff
- Figure 5 - source data 2/Figure 5H - source data 2/Figure 5H - 4E-BP1.tiff
- Figure 5 - source data 2/Figure 5H - source data 2/Figure 5H - B_Actin.tiff
- __MACOSX/Figure 5 - source data 2/Figure 5H - source data 2/._Figure 5H - B_Actin.tiff
- Figure 5 - source data 2/Figure 5B - source data 2/Figure 5B - p4E-BP1.tif
- Figure 5 - source data 2/Figure 5B - source data 2/Figure 5B - S6.tif
- Figure 5 - source data 2/Figure 5B - source data 2/Figure 5B - BCL-6.tif
- Figure 5 - source data 2/Figure 5B - source data 2/Figure 5B - pS6.tif
- Figure 5 - source data 2/Figure 5B - source data 2/Figure 5B - B_Actin.tif
- __MACOSX/Figure 5 - source data 2/Figure 5B - source data 2/._Figure 5B - B_Actin.tif
- Figure 5 - source data 2/Figure 5B - source data 2/Figure 5B - 4E-BP1.tif
- Figure 5 - source data 2/Figure 5B - source data 2/Figure 5B - 4E-BP2.tif
