# Supplementary material for: Mitochondrial ETF insufficiency drives neoplastic growth by selectively optimizing cancer bioenergetics
Source: eLife. 2026 May 5;14:RP106587. doi: 10.7554/eLife.106587 (PMC13143275; doi:10.7554/eLife.106587)
Supplement: Figure 6—source data 2. [file elife-106587-fig6-data2.zip]

Archive with 17 entries (14 files):
- Figure 6 - source data 2/
- Figure 6 - source data 2/Figure 6C - source data 2/
- Figure 6 - source data 2/.DS_Store
- __MACOSX/Figure 6 - source data 2/._.DS_Store
- Figure 6 - source data 2/Figure 6B - source data 2/
- Figure 6 - source data 2/Figure 6C - source data 2/Figure 6C - pS6.tif
- Figure 6 - source data 2/Figure 6C - source data 2/Figure 6C - B_Actin.tif
- __MACOSX/Figure 6 - source data 2/Figure 6C - source data 2/._Figure 6C - B_Actin.tif
- Figure 6 - source data 2/Figure 6C - source data 2/Figure 6C - ETFDH.tif
- Figure 6 - source data 2/Figure 6C - source data 2/Figure 6C - S6.tif
- Figure 6 - source data 2/Figure 6C - source data 2/Figure 6C - 4E-BP2.tif
- Figure 6 - source data 2/Figure 6C - source data 2/Figure 6C - BCL-6.tif
- Figure 6 - source data 2/Figure 6C - source data 2/Figure 6C - 4E-BP1.tif
- Figure 6 - source data 2/Figure 6B - source data 2/Figure 6B - ETFDH.tif
- __MACOSX/Figure 6 - source data 2/Figure 6B - source data 2/._Figure 6B - ETFDH.tif
- Figure 6 - source data 2/Figure 6B - source data 2/Figure 6B - B_Actin.tif
- __MACOSX/Figure 6 - source data 2/Figure 6B - source data 2/._Figure 6B - B_Actin.tif
