# Supplementary material for: Mitochondrial ETF insufficiency drives neoplastic growth by selectively optimizing cancer bioenergetics
Source: eLife. 2026 May 5;14:RP106587. doi: 10.7554/eLife.106587 (PMC13143275; doi:10.7554/eLife.106587)
Supplement: Figure 6—figure supplement 1—source data 1. [file elife-106587-fig6-figsupp1-data1.zip]

Archive with 6 entries (4 files):
- Figure 6-figure supplement 1 - source data 1/
- Figure 6-figure supplement 1 - source data 1/.DS_Store
- __MACOSX/Figure 6-figure supplement 1 - source data 1/._.DS_Store
- Figure 6-figure supplement 1 - source data 1/Figure 6-figure supplement 1C - source data 1/
- Figure 6-figure supplement 1 - source data 1/Figure 6-figure supplement 1C - source data 1/Figure6-figure supplement 1C - source data 1.pdf
- __MACOSX/Figure 6-figure supplement 1 - source data 1/Figure 6-figure supplement 1C - source data 1/._Figure6-figure supplement 1C - source data 1.pdf
