# Supplementary material for: Mitochondrial ETF insufficiency drives neoplastic growth by selectively optimizing cancer bioenergetics
Source: eLife. 2026 May 5;14:RP106587. doi: 10.7554/eLife.106587 (PMC13143275; doi:10.7554/eLife.106587)
Supplement: Figure 6—figure supplement 1—source data 2. [file elife-106587-fig6-figsupp1-data2.zip]

Archive with 11 entries (9 files):
- Figure 6-figure supplement 1 - source data 2/
- Figure 6-figure supplement 1 - source data 2/.DS_Store
- __MACOSX/Figure 6-figure supplement 1 - source data 2/._.DS_Store
- Figure 6-figure supplement 1 - source data 2/Figure 6-figure supplement 1C - source data 2/
- Figure 6-figure supplement 1 - source data 2/Figure 6-figure supplement 1C - source data 2/Figure 6-figure supplement 1C - ETFDH.tiff
- Figure 6-figure supplement 1 - source data 2/Figure 6-figure supplement 1C - source data 2/Figure 6-figure supplement 1C - pS6.tiff
- Figure 6-figure supplement 1 - source data 2/Figure 6-figure supplement 1C - source data 2/Figure 6-figure supplement 1C - B_Actin.tiff
- __MACOSX/Figure 6-figure supplement 1 - source data 2/Figure 6-figure supplement 1C - source data 2/._Figure 6-figure supplement 1C - B_Actin.tiff
- Figure 6-figure supplement 1 - source data 2/Figure 6-figure supplement 1C - source data 2/Figure 6-figure supplement 1C - 4E-BP1.tiff
- Figure 6-figure supplement 1 - source data 2/Figure 6-figure supplement 1C - source data 2/Figure 6-figure supplement 1C - 4E-BP2.tiff
- Figure 6-figure supplement 1 - source data 2/Figure 6-figure supplement 1C - source data 2/Figure 6-figure supplement 1C - S6.tiff
